# Supplementary material for: BTG2 suppresses renal cell carcinoma progression through N6-methyladenosine
Source: Front Oncol. 2022 Dec 14;12:1049928. doi: 10.3389/fonc.2022.1049928 (PMC9795213; doi:10.3389/fonc.2022.1049928)
Supplement: Supplementary file 3 [file DataSheet_1.zip]

Archive with 5 entries (4 files):
- Original data/
- Original data/Original data.xlsx
- __MACOSX/Original data/._Original data.xlsx
- Original data/Original image for checking.jpg
- __MACOSX/Original data/._Original image for checking.jpg
