# Supplementary material for: BTG2 suppresses renal cell carcinoma progression through N6-methyladenosine
Source: Front Oncol. 2022 Dec 14;12:1049928. doi: 10.3389/fonc.2022.1049928 (PMC9795213; doi:10.3389/fonc.2022.1049928)
Supplement: Supplementary file 3 [file DataSheet_1.zip › Original data/Original data.xlsx]

## Sheet: Sheet1
Figure 1E
Normal										Tumor
77	86	123	94	79	115	106	91	117	97	47	62	59	78	63	49	56	58	60	43
Figure 1F
Normal				Tumor
72	89	115	134	38	45	49	68
Figure 1H
Normal										Tumor
21.5	16.9	12.3	13.5	18.9	19.6	14.5	14.9	16.8	21.6	18.7	10.2	8.9	13.5	11.2	7.8	9.2	6.7	12.6	11.9
Figure 1I
	L	H
0	0
2	1
4	1
6	1
7	0
8	1
9	1
11	0
12	1
13	1
14	1
16	0
17	1
18	0
19	0
20	1
22	0
24	1
26	1
41	0
0		1
2		1
4		1
8		1
9		0
10		0
13		0
16		1
18		1
20		0
23		1
25		1
28		0
31		0
32		1
35		0
36		0
38		0
40		0
43		0
Figure 2B
HK2			OSRC			786O			CAKI1			769P
0.88	0.93	1.19	0.89	0.72	0.79	0.49	0.42	0.38	0.65	0.71	0.59	0.23	0.35	0.38
Figure 2C
	IgG			m6A
HK2	0.3	0.5	0.6	22	26	21
786O	0.35	0.21	0.43	15	11	9
769P	0.25	0.17	0.31	8	12	6
Figure 2D
	Vector			Mettl3
786O	82	94	124	189	212	237
769P	85	89	126	225	245	257
Figure 2E
	IgG			m6A
Vector	0.2	0.4	0.7	13	12	8
Mettl3	0.2	0.3	0.6	25	32	28
Figure 2F
	IgG			m6A
Vector	0.5	0.4	0.7	6	9	11
Mettl3	0.3	0.6	0.8	23	26	28
Figure 2G
	Vector			Mettl3
0	94	96	110	92	96	112
3	51	63	61	65	68	76
6	35	42	33	58	61	49
Figure 3B
	Vector			Mettl3
5'UTR	238	254	271	425	467	478
CDS	88	96	116	78	94	102
3'UTR	76	85	97	89	96	125
Figure 3C
	Vector			Mettl3
BTG2-CDS-WT	89	92	119	86	89	99
BTG2-CDS-MUT	89	96	125	91	93	116
Figure 3D
	Vector			Mettl3
BTG2-5'UTR-WT	86	95	119	198	225	239
BTG2-5'UTR-MUT	65	53	61	51	57	68
Figure 3E
	Vector			Mettl3
0	94	98	108	95	96	109
3	42	51	58	63	68	72
6	25	28	34	48	59	52
Figure 3F
	Vector			Mettl3
0	94	98	108	93	97	110
3	45	49	56	47	53	59
6	23	28	36	27	32	38
Figure 4B
	Vector			IGF2BP2
BTG2	86	96	118	223	208	238
IGF2BP2	88	95	117	425	438	451
Figure 4C
	IgG			IGF2BP2
Vector	92	95	113	225	256	278
Mettl3	89	93	118	425	439	465
Figure 4D
	Vector			IGF2BP2
0	92	93	115	91	95	114
3	46	56	59	62	67	73
6	27	36	39	46	51	54
Figure 4E
	Vector			IGF2BP2
0	94	97	109	93	96	111
3	45	51	53	48	52	59
6	28	33	39	32	36	45
Figure 5B
	NC			gRNA
786O	89	95	116	198	223	234
769P	86	92	122	215	229	256
Figure 5C
	NC			gRNA
786O	88	93	119	187	196	223
769P	86	95	119	212	235	241
Figure 5D
	NC			gRNA
786O	92	94	114	189	178	196
769P	93	96	111	225	242	254
Figure 5E
IgG			IGF2BP2			IgG			IGF2BP2
92	91	117	212	225	239	97	105	129	356	371	396
Figure 5F
	NC			gRNA
0	94	96	110	95	98	107
3	42	46	52	58	63	71
6	25	33	36	45	51	56
Figure 6A
	NC			gRNA
0	85	94	121	89	93	118
1	178	192	205	169	156	181
2	289	306	331	236	251	264
3	515	534	558	421	454	469
Figure 6B
	NC			gRNA
0	86	92	122	88	94	118
1	168	181	203	142	158	164
2	278	293	321	218	239	256
3	462	493	523	331	369	375
Figure 6C
	sgRNA-NC			sgRNA-BTG2
786O	90	95	115	225	239	251
769P	87	93	120	195	203	224
Figure 6F
	sgRNA-NC			sgRNA-BTG2
786O	72	76	79	50	43	42
769P	55	63	64	25	22	32
Figure 6I
	sgRNA-NC			sgRNA-BTG2
786O	0.92	0.93	1.15	0.42	0.47	0.53
769P	0.89	0.93	1.18	0.35	0.39	0.48
