# Supplementary material for: BTG2 suppresses renal cell carcinoma progression through N6-methyladenosine
Source: Front Oncol. 2022 Dec 14;12:1049928. doi: 10.3389/fonc.2022.1049928 (PMC9795213; doi:10.3389/fonc.2022.1049928)
Supplement: Supplementary file 4 [file Table_1.xlsx]

## Sheet: Sheet1
Target	Sequence (5'-3')	Application
BTG2-qPCR-F	CCTACCCCTACCCACCAGAA	RT-qPCR
BTG2-qPCR-R	TTTACCGCTTTGCCTCGTCT	RT-qPCR
BTG2-MeRIP-qPCR-F	CAGGGTAACGCTGTCTTGTGG	MeRIP-qPCR
BTG2-MeRIP-qPCR-R	TCCTCTCCAGCCTCCTGAGGA	MeRIP-qPCR
METTL3-qPCR-F	AAGCTGCACTTCAGACGAAT	RT-qPCR
METTL3-qPCR-R	GGAATCACCTCCGACACTC	RT-qPCR
IGF2BP2-qPCR-F	GAGAAGCCTGTCACCATCCA	RT-qPCR
IGF2BP2-qPCR-R	CAACCAAGCCATTGTGTGCC	RT-qPCR
BTG2-RIP-qPCR-F	AAAAGACAGGGACACGGCTT	RIP-qPCR
BTG2-RIP-qPCR-R	CCATCACAGGCACTCGGTAG	RIP-qPCR
